# Supplementary material for: Organizational- and system-level characteristics that influence implementation of shared decision-making and strategies to address them — a scoping review
Source: Implement Sci. 2018 Mar 9;13:40. doi: 10.1186/s13012-018-0731-z (PMC5845212; doi:10.1186/s13012-018-0731-z)
Supplement: Supplementary file 3 — Gray literature search. (XLSX 15 kb) [file 13012_2018_731_MOESM3_ESM.xlsx]

## Sheet: Form Responses 1
Timestamp	Untitled Question

## Sheet: Sheet1
Name	Website	Country/region
Agency for Healthcare Research And Quality (AHRQ)	http://www.ahrq.gov/	US
Förderkatalog (Bundesregierung)	http://foerderportal.bund.de/	GER
GEPRIS (German Project Information System) by the German Research Foundation (DFG)	http://gepris.dfg.de/	GER
Health Foundation	http://www.health.org.uk/	UK
Informed Medical Decisions Foundation	www.informedmedicaldecisions.org	US
Institut für Qualität und Wirtschaftlichkeit in der Mediz	www.iqwig.de	GER
Mayo Clinic Shared Decision Making National Resource Center	http://shareddecisions.mayoclinic.org/	US
NIH RePORT	https://projectreporter.nih.gov/reporter.cfm	US
Option Grids Collaborative	http://optiongrid.org/	US
Patient as Partner	www.patient-als.partner.de	GER
System for Information on Grey Literature in Europe	http://www.opengrey.eu/	EUR
The international database for support in medical choices	http://www.med-decs.org/	EUR
The Patient Decision Aids Research Group	https://decisionaid.ohri.ca/	CAN
